# Supplementary material for: 6-Amino-4-aryl-7-phenyl-3-(phenylimino)-4,7-dihydro-3H-[1,2]dithiolo[3,4-b]pyridine-5-carboxamides: Synthesis, Biological Activity, Quantum Chemical Studies and In Silico Docking Studies
Source: Int J Mol Sci. 2024 Jan 7;25(2):769. doi: 10.3390/ijms25020769 (PMC10815501; doi:10.3390/ijms25020769)
Supplement: Supplementary file 1 [file ijms-25-00769-s001.zip]

Archive with 1 entries (1 files):
- ijms-2782856-supplementary.pdf
